# Supplementary material for: E-Cigarette Narratives of User-Generated Posts on Xiaohongshu in China: Content Analysis
Source: J Med Internet Res. 2025 Jul 3;27:e71173. doi: 10.2196/71173 (PMC12244743; doi:10.2196/71173)
Supplement: Multimedia Appendix 1 [file jmir-v27-e71173-s001.xlsx]

## Sheet: Supplementary_Table_S1_VIF
Variable	VIF
Intercept	24.5547387197521
Post Type	1.0777385691255617
Classification	1.0112265994516738
Content Length	1.0792253842250772
